# Supplementary material for: Dual Role of Integrin Alpha-6 in Glioblastoma: Supporting Stemness in Proneural Stem-Like Cells While Inducing Radioresistance in Mesenchymal Stem-Like Cells
Source: Cancers (Basel). 2021 Jun 19;13(12):3055. doi: 10.3390/cancers13123055 (PMC8235627; doi:10.3390/cancers13123055)
Supplement: Supplementary file 1 [file cancers-13-03055-s001.zip]

Archive with 4 entries (2 files):
- cancers-1209350-supplementary/
- cancers-1209350-supplementary/revised supp+WB/
- cancers-1209350-supplementary/revised supp+WB/cancers-1209350 revised supp.pdf
- cancers-1209350-supplementary/revised supp+WB/cancers-1209350 WB.pdf
